# Supplementary material for: RADICL-seq identifies general and cell type–specific principles of genome-wide RNA-chromatin interactions
Source: Nat Commun. 2020 Feb 24;11:1018. doi: 10.1038/s41467-020-14337-6 (PMC7039879; doi:10.1038/s41467-020-14337-6)
Supplement: Supplementary file 4 — Source Data [file 41467_2020_14337_MOESM4_ESM.xlsx]

## Sheet: Figure 2d
Condition	replicate	Label	Count	Percentage
GRID_mESC_GRIDseq	1	Inter	7229014	0.455214309557599
GRID_mESC_GRIDseq	1	>=1Mb	4417781	0.278189685023667
GRID_mESC_GRIDseq	1	<1Kb	418986	0.026383739567291
GRID_mESC_GRIDseq	1	1-10Kb	386932	0.0243652845638065
GRID_mESC_GRIDseq	1	10-100Kb	1207455	0.0760339922079098
GRID_mESC_GRIDseq	1	100Kb-1Mb	2220295	0.139812989079726
GRID_mESC_GRIDseq	2	Inter	5422181	0.45480125169339
GRID_mESC_GRIDseq	2	<1Kb	317151	0.0266019654776944
GRID_mESC_GRIDseq	2	>=1Mb	3315858	0.27812726444166
GRID_mESC_GRIDseq	2	1-10Kb	290713	0.0243844010894399
GRID_mESC_GRIDseq	2	100Kb-1Mb	1668832	0.139978153157555
GRID_mESC_GRIDseq	2	10-100Kb	907354	0.076106964140261
RADICL_mESC_1FA	1	Inter	11131206	0.621597971431258
RADICL_mESC_1FA	1	>=1Mb	3627736	0.202583020967193
RADICL_mESC_1FA	1	<1Kb	227665	0.0127134564004922
RADICL_mESC_1FA	1	100Kb-1Mb	1680139	0.0938237055465996
RADICL_mESC_1FA	1	10-100Kb	909638	0.0507967542364041
RADICL_mESC_1FA	1	1-10Kb	331020	0.0184850914180526
RADICL_mESC_1FA	2	Inter	15314062	0.719364582960476
RADICL_mESC_1FA	2	>=1Mb	3028196	0.142246841671568
RADICL_mESC_1FA	2	<1Kb	353854	0.0166219801865042
RADICL_mESC_1FA	2	1-10Kb	352541	0.0165603031672112
RADICL_mESC_1FA	2	10-100Kb	838075	0.039367835448531
RADICL_mESC_1FA	2	100Kb-1Mb	1401590	0.065838456565709
RADICL_mESC_1FA	3	Inter	12310243	0.638571609386558
RADICL_mESC_1FA	3	<1Kb	279706	0.0145092432842371
RADICL_mESC_1FA	3	>=1Mb	3621914	0.187880243472018
RADICL_mESC_1FA	3	10-100Kb	966630	0.0501421844216502
RADICL_mESC_1FA	3	1-10Kb	384182	0.019928746982277
RADICL_mESC_1FA	3	100Kb-1Mb	1715105	0.0889679724532597

## Sheet: Figure 4g
mESCs - 1FA
RNA tags COUNT - RNA intersect REPEAT within GENCODE - SAME STRAND as REPEAT MASKER ANNOTATION - DNA in/out VM14
RAW COUNT
		RNA tags NOT INTERSECTING REPEATS -RNA in VM14-DNAinVM14							RNA tags INTERSECTING SINE							RNA tags INTERSECTING LINE							RNA tags INTERSECTING LTR							RNA tags INTERSECTING snRNA
		All	<10K	<100K	<1M	>1M	Inter		All	<10K	<100K	<1M	>1M	Inter		All	<10K	<100K	<1M	>1M	Inter		All	<10K	<100K	<1M	>1M	Inter		All	<10K	<100K	<1M	>1M	Inter
1FA-1		1556227	66728	333537	827896	251497	76569		99254	3658	25563	56603	13171	259		28945	546	5048	17738	5535	78		28542	799	5573	16453	5655	62		85071	61	22	30	1881	83077
1FA-2		1320350	69317	299505	693606	206676	51246		88986	3841	24051	49811	10929	354		21821	609	4092	13148	3914	58		24298	856	4870	13886	4605	81		130571	60	43	31	3208	127229
1FA-3		1547574	71848	335902	839178	255605	45041		105955	4125	27415	60375	13819	221		27486	638	5157	16582	5056	53		29215	832	5745	16922	5671	45		124454	47	40	38	2895	121434
PERCENTAGES of Total
		RNA tags NOT INTERSECTING REPEATS -RNA in VM14-DNAinVM14						RNA tags INTERSECTING SINE						RNA tags INTERSECTING LINE						RNA tags INTERSECTING LTR						RNA tags INTERSECTING snRNA
		<10K	<100K	<1M	>1M	Inter		<10Kb	<100Kb	<1M	>1M	Inter		<10Kb	<100Kb	<1M	>1M	Inter		<10Kb	<100Kb	<1M	>1M	Inter		<10Kb	<100Kb	<1M	>1M	Inter
1FA-1		4.28781	21.4324	53.1989	16.1607	4.92017		3.68549	25.7551	57.0284	13.27	0.260947		1.88634	17.44	61.2817	19.1225	0.269477		2.79938	19.5256	57.6449	19.8129	0.217224		0.0717048	0.0258608	0.0352647	2.21109	97.6561
1FA-2		5.2499	22.6838	52.532	15.6531	3.88124		4.31641	27.0278	55.9762	12.2817	0.397815		2.79089	18.7526	60.2539	17.9368	0.265799		3.52292	20.0428	57.1487	18.9522	0.333361		0.045952	0.0329323	0.0237419	2.4569	97.4405
1FA-3		4.64262	21.7051	54.2254	16.5165	2.91043		3.89316	25.8742	56.9817	13.0423	0.208579		2.32118	18.7623	60.3289	18.3948	0.192825		2.84785	19.6646	57.9223	19.4113	0.15403		0.037765	0.0321404	0.0305334	2.32616	97.5734
DATA GROUPED BY DISTANCE INTERVALS
mESC - 1FA
	<10Kb						<100Kb						<1M						>1M						Interchromosomal
	NO-REPEATS	SINE	LINE	LTR	snRNA		NO-REPEATS	SINE	LINE	LTR	snRNA		NO-REPEATS	SINE	LINE	LTR	snRNA		NO-REPEATS	SINE	LINE	LTR	snRNA		NO-REPEATS	SINE	LINE	LTR	snRNA
REP1	4.28781	3.68549	1.88634	2.79938	0.0717048		21.4324	25.7551	17.44	19.5256	0.0258608		53.1989	57.0284	61.2817	57.6449	0.0352647		16.1607	13.27	19.1225	19.8129	2.21109		4.92017	0.260947	0.269477	0.217224	97.6561
REP2	5.2499	4.31641	2.79089	3.52292	0.045952		22.6838	27.0278	18.7526	20.0428	0.0329323		52.532	55.9762	60.2539	57.1487	0.0237419		15.6531	12.2817	17.9368	18.9522	2.4569		3.88124	0.397815	0.265799	0.333361	97.4405
REP3	4.64262	3.89316	2.32118	2.84785	0.037765		21.7051	25.8742	18.7623	19.6646	0.0321404		54.2254	56.9817	60.3289	57.9223	0.0305334		16.5165	13.0423	18.3948	19.4113	2.32616		2.91043	0.208579	0.192825	0.15403	97.5734

## Sheet: Figure 4h
mOPCs - 1FA
RAW COUNT
		RNA tags NOT INTERSECTING REPEATS -RNA in VM14-DNAinVM14							RNA tags INTERSECTING SINE							RNA tags INTERSECTING LINE							RNA tags INTERSECTING LTR							RNA tags INTERSECTING snRNA
		All	<10K	<100K	<1M	>1M	Inter		All	<10K	<100K	<1M	>1M	Inter		All	<10K	<100K	<1M	>1M	Inter		All	<10K	<100K	<1M	>1M	Inter		All	<10K	<100K	<1M	>1M	Inter
1FA-1		1304792	60815	205461	468839	256196	313481		60210	3473	15458	29114	11469	696		26781	945	4051	12916	8768	101		19829	705	3399	9659	5999	67		922	76	7	11	39	789
1FA-2		1291600	47874	199535	489271	272430	282490		62491	2877	15311	31150	12461	692		25828	584	3830	12496	8811	107		20965	654	3378	10230	6645	58		811	18	4	11	19	759
1FA-3		1168733	55133	183515	439496	252798	237791		60047	3371	14957	29029	12152	538		23880	690	3408	11386	8280	116		19535	771	3339	9362	5981	82		1202	13	7	15	34	1133
PERCENTAGES
		RNA tags NOT INTERSECTING REPEATS -RNA in VM14-DNAinVM14						RNA tags INTERSECTING SINE						RNA tags INTERSECTING LINE						RNA tags INTERSECTING LTR						RNA tags INTERSECTING snRNA
		<10K	<100K	<1M	>1M	Inter		<10Kb	<100Kb	<1M	>1M	Inter		<10Kb	<100Kb	<1M	>1M	Inter		<10Kb	<100Kb	<1M	>1M	Inter		<10Kb	<100Kb	<1M	>1M	Inter
1FA-1		4.6609	15.7466	35.9321	19.635	24.0254		5.76814	25.6735	48.3541	19.0483	1.15595		3.52862	15.1264	48.2282	32.7396	0.377133		3.5554	17.1416	48.7115	30.2537	0.337889		8.24295	0.759219	1.19306	4.22993	85.5748
1FA-2		3.70657	15.4487	37.881	21.0924	21.8713		4.60386	24.5011	49.8472	19.9405	1.10736		2.26111	14.8289	48.3816	34.1141	0.414279		3.11948	16.1126	48.7956	31.6957	0.276652		2.21948	0.493218	1.35635	2.34279	93.5882
1FA-3		4.71733	15.702	37.6045	21.6301	20.346		5.61394	24.9088	48.3438	20.2375	0.895965		2.88945	14.2714	47.6801	34.6734	0.485762		3.94676	17.0924	47.9242	30.6168	0.419759		1.08153	0.582363	1.24792	2.82862	94.2596
DATA GROUPED BY DISTANCE INTERVALS
mOPCS - 1FA
	<10Kb						<100Kb						<1M						>1M						Interchromosomal
	NO-REPEATS	SINE	LINE	LTR	snRNA		NO-REPEATS	SINE	LINE	LTR	snRNA		NO-REPEATS	SINE	LINE	LTR	snRNA		NO-REPEATS	SINE	LINE	LTR	snRNA		NO-REPEATS	SINE	LINE	LTR	snRNA
REP1	4.6609	5.76814	3.52862	3.5554	8.24295		15.7466	25.6735	15.1264	17.1416	0.759219		35.9321	48.3541	48.2282	48.7115	1.19306		19.635	19.0483	32.7396	30.2537	4.22993		24.0254	1.15595	0.377133	0.337889	85.5748
REP2	3.70657	4.60386	2.26111	3.11948	2.21948		15.4487	24.5011	14.8289	16.1126	0.493218		37.881	49.8472	48.3816	48.7956	1.35635		21.0924	19.9405	34.1141	31.6957	2.34279		21.8713	1.10736	0.414279	0.276652	93.5882
REP3	4.71733	5.61394	2.88945	3.94676	1.08153		15.702	24.9088	14.2714	17.0924	0.582363		37.6045	48.3438	47.6801	47.9242	1.24792		21.6301	20.2375	34.6734	30.6168	2.82862		20.346	0.895965	0.485762	0.419759	94.2596

## Sheet: Supplementary Figure 5a
Replicate	Tag	Group	Sample	Annotation	Value	Percentage
1	DNA	2	GRID	protein_coding_UTR5	0.00653262477539309	0.7
1	DNA	2	GRID	protein_coding_exon	0.0428683655939296	4.3
1	DNA	2	GRID	protein_coding_intron	0.455731804275651	45.6
1	DNA	2	GRID	protein_coding_UTR3	0.0182413795606684	1.8
1	DNA	2	GRID	long_ncRNA_exon	0.00783451634986821	0.8
1	DNA	2	GRID	long_ncRNA_intron	0.0414500082536037	4.1
1	DNA	2	GRID	ncRNA	0.000382664212784532	0
1	DNA	2	GRID	other annotated	0.00334891155008991	0.3
1	DNA	2	GRID	Multigenic	0.029668975255917	3
1	DNA	2	GRID	Intergenic	0.393940750172095	39.4
2	DNA	2	GRID	protein_coding_UTR5	0.00655806240425964	0.7
2	DNA	2	GRID	protein_coding_exon	0.0429723189797695	4.3
2	DNA	2	GRID	protein_coding_intron	0.45590305496365	45.6
2	DNA	2	GRID	protein_coding_UTR3	0.0182674586949024	1.8
2	DNA	2	GRID	long_ncRNA_exon	0.00782529524902458	0.8
2	DNA	2	GRID	long_ncRNA_intron	0.0414553560873002	4.1
2	DNA	2	GRID	ncRNA	0.000386619110890399	0
2	DNA	2	GRID	other annotated	0.00336134962526199	0.3
2	DNA	2	GRID	Multigenic	0.0296517855025737	3
2	DNA	2	GRID	Intergenic	0.393618699382368	39.4
1	RNA	2	GRID	protein_coding_UTR5	0.00690469241290962	0.7
1	RNA	2	GRID	protein_coding_exon	0.0984813198012789	9.8
1	RNA	2	GRID	protein_coding_intron	0.672435848690469	67.2
1	RNA	2	GRID	protein_coding_UTR3	0.0399586654949965	4
1	RNA	2	GRID	long_ncRNA_exon	0.0210567434405138	2.1
1	RNA	2	GRID	long_ncRNA_intron	0.0199393234708994	2
1	RNA	2	GRID	ncRNA	0.0190104645714385	1.9
1	RNA	2	GRID	other annotated	0.00187406228257972	0.2
1	RNA	2	GRID	Multigenic	0.000352069012846827	0
1	RNA	2	GRID	Intergenic	0.119986810822068	12
2	RNA	2	GRID	protein_coding_UTR5	0.00696261090301611	0.7
2	RNA	2	GRID	protein_coding_exon	0.098542156322219	9.9
2	RNA	2	GRID	protein_coding_intron	0.672258907482619	67.2
2	RNA	2	GRID	protein_coding_UTR3	0.0399247075389884	4
2	RNA	2	GRID	long_ncRNA_exon	0.0210192154140913	2.1
2	RNA	2	GRID	long_ncRNA_intron	0.0198873740043641	2
2	RNA	2	GRID	ncRNA	0.0190815937033136	1.9
2	RNA	2	GRID	other annotated	0.00190072023444122	0.2
2	RNA	2	GRID	Multigenic	0.000343713295534678	0
2	RNA	2	GRID	Intergenic	0.120079001101412	12
1	DNA	2	RADICL	protein_coding_UTR5	0.00600670620505157	0.6
1	DNA	2	RADICL	protein_coding_exon	0.0373391464904274	3.7
1	DNA	2	RADICL	protein_coding_intron	0.451819629554059	45.2
1	DNA	2	RADICL	protein_coding_UTR3	0.0197831760809817	2
1	DNA	2	RADICL	long_ncRNA_exon	0.00767673239663181	0.8
1	DNA	2	RADICL	long_ncRNA_intron	0.0410363135060967	4.1
1	DNA	2	RADICL	ncRNA	0.000344624581842345	0
1	DNA	2	RADICL	other annotated	0.0034792912439536	0.3
1	DNA	2	RADICL	Multigenic	0.0302906132340432	3
1	DNA	2	RADICL	Intergenic	0.402223766706913	40.2
2	DNA	2	RADICL	protein_coding_UTR5	0.00611016465775365	0.6
2	DNA	2	RADICL	protein_coding_exon	0.0368559696416611	3.7
2	DNA	2	RADICL	protein_coding_intron	0.444659525348209	44.5
2	DNA	2	RADICL	protein_coding_UTR3	0.0193258053184579	1.9
2	DNA	2	RADICL	long_ncRNA_exon	0.00766563607830461	0.8
2	DNA	2	RADICL	long_ncRNA_intron	0.0411922155278088	4.1
2	DNA	2	RADICL	ncRNA	0.00033601122958859	0
2	DNA	2	RADICL	other annotated	0.00347875992961246	0.3
2	DNA	2	RADICL	Multigenic	0.029837429653097	3
2	DNA	2	RADICL	Intergenic	0.410538482615507	41.1
3	DNA	2	RADICL	protein_coding_UTR5	0.00497936063883789	0.5
3	DNA	2	RADICL	protein_coding_exon	0.0349245486084146	3.5
3	DNA	2	RADICL	protein_coding_intron	0.450493023230653	45
3	DNA	2	RADICL	protein_coding_UTR3	0.0192132091079195	1.9
3	DNA	2	RADICL	long_ncRNA_exon	0.00743556919347195	0.7
3	DNA	2	RADICL	long_ncRNA_intron	0.0413467581724552	4.1
3	DNA	2	RADICL	ncRNA	0.000300803754080786	0
3	DNA	2	RADICL	other annotated	0.00348912588967405	0.3
3	DNA	2	RADICL	Multigenic	0.0292744002793423	2.9
3	DNA	2	RADICL	Intergenic	0.408543201125151	40.9
1	RNA	2	RADICL	protein_coding_UTR5	0.0149055666471512	1.5
1	RNA	2	RADICL	protein_coding_exon	0.132705031891386	13.3
1	RNA	2	RADICL	protein_coding_intron	0.56552925053115	56.6
1	RNA	2	RADICL	protein_coding_UTR3	0.0441260295437106	4.4
1	RNA	2	RADICL	long_ncRNA_exon	0.0291025415904975	2.9
1	RNA	2	RADICL	long_ncRNA_intron	0.0194284590585736	1.9
1	RNA	2	RADICL	ncRNA	0.0359341383188924	3.6
1	RNA	2	RADICL	other annotated	0.00196311538011871	0.2
1	RNA	2	RADICL	Multigenic	0.00043176219897591	0
1	RNA	2	RADICL	Intergenic	0.155874104839544	15.6
2	RNA	2	RADICL	protein_coding_UTR5	0.0114170195456068	1.1
2	RNA	2	RADICL	protein_coding_exon	0.1055443564615	10.6
2	RNA	2	RADICL	protein_coding_intron	0.526181968327834	52.6
2	RNA	2	RADICL	protein_coding_UTR3	0.0425925453478583	4.3
2	RNA	2	RADICL	long_ncRNA_exon	0.019278858885484	1.9
2	RNA	2	RADICL	long_ncRNA_intron	0.0198968461608488	2
2	RNA	2	RADICL	ncRNA	0.0450174240497922	4.5
2	RNA	2	RADICL	other annotated	0.00187086009952377	0.2
2	RNA	2	RADICL	Multigenic	0.000317395703997604	0
2	RNA	2	RADICL	Intergenic	0.227882725417554	22.8
3	RNA	2	RADICL	protein_coding_UTR5	0.0119943001770551	1.2
3	RNA	2	RADICL	protein_coding_exon	0.11245796832846	11.2
3	RNA	2	RADICL	protein_coding_intron	0.563766990131775	56.4
3	RNA	2	RADICL	protein_coding_UTR3	0.0439990108329594	4.4
3	RNA	2	RADICL	long_ncRNA_exon	0.0208344737501902	2.1
3	RNA	2	RADICL	long_ncRNA_intron	0.0194175236753139	1.9
3	RNA	2	RADICL	ncRNA	0.0407086320315764	4.1
3	RNA	2	RADICL	other annotated	0.00184748830432659	0.2
3	RNA	2	RADICL	Multigenic	0.000349389934814682	0
3	RNA	2	RADICL	Intergenic	0.184624222833529	18.5

## Sheet: Supplementary Figure 19
mESCs - ActD
RNA tags COUNT - RNA intersect REPEAT within GENCODE - SAME STRAND as REPEAT MASKER ANNOTATION - DNA in/out VM14
RAW COUNT
		RNA tags NOT INTERSECTING REPEATS -RNA in VM14-DNAinVM14							RNA tags INTERSECTING SINE							RNA tags INTERSECTING LINE							RNA tags INTERSECTING LTR							RNA tags INTERSECTING snRNA
		All	<10K	<100K	<1M	>1M	Inter		All	<10K	<100K	<1M	>1M	Inter		All	<10K	<100K	<1M	>1M	Inter		All	<10K	<100K	<1M	>1M	Inter		All	<10K	<100K	<1M	>1M	Inter
actd-1		156584	21212	54538	66990	4646	9198		8323	1018	3436	3681	181	7		1705	121	577	957	48	2		2071	217	707	1067	78	2		32790	37	2	0	1979	30772
actd-2		95875	12530	34030	40657	2684	5974		4928	579	2043	2198	104	4		989	97	301	553	38	0		1220	141	387	631	61	0		21033	22	2	0	1299	19710
PERCENTAGES of Total
		RNA tags NOT INTERSECTING REPEATS -RNA in VM14-DNAinVM14						RNA tags INTERSECTING SINE						RNA tags INTERSECTING LINE						RNA tags INTERSECTING LTR						RNA tags INTERSECTING snRNA
		<10K	<100K	<1M	>1M	Inter		<10Kb	<100Kb	<1M	>1M	Inter		<10Kb	<100Kb	<1M	>1M	Inter		<10Kb	<100Kb	<1M	>1M	Inter		<10Kb	<100Kb	<1M	>1M	Inter
actd-1		13.5467	34.8299	42.7821	2.9671	5.87416		12.2312	41.2832	44.2268	2.1747	0.0841043		7.09677	33.8416	56.129	2.81525	0.117302		10.478	34.1381	51.521	3.7663	0.0965717		0.112839	0.00609942	0	6.03538	93.8457
actd-2		13.0691	35.4941	42.4063	2.79948	6.23103		11.7492	41.457	44.6023	2.11039	0.0811688		9.80789	30.4348	55.9151	3.84226	0		11.5574	31.7213	51.7213	5	0		0.104598	0.00950887	0	6.17601	93.7099
DATA GROUPED BY DISTANCE INTERVALS
ActD
	<10Kb						<100Kb						<1M						>1M						Interchromosomal
	NO-REPEATS	SINE	LINE	LTR	snRNA		NO-REPEATS	SINE	LINE	LTR	snRNA		NO-REPEATS	SINE	LINE	LTR	snRNA		NO-REPEATS	SINE	LINE	LTR	snRNA		NO-REPEATS	SINE	LINE	LTR	snRNA
actd-1	13.5467	12.2312	7.09677	10.478	0.112839		34.8299	41.2832	33.8416	34.1381	0.00609942		42.7821	44.2268	56.129	51.521	0		2.9671	2.1747	2.81525	3.7663	6.03538		5.87416	0.0841043	0.117302	0.0965717	93.8457
actd-2	13.0691	11.7492	9.80789	11.5574	0.104598		35.4941	41.457	30.4348	31.7213	0.00950887		42.4063	44.6023	55.9151	51.7213	0		2.79948	2.11039	3.84226	5	6.17601		6.23103	0.0811688	0	0	93.7099
